# Supplementary material for: Coumarin Dimer Is an Effective Photomechanochemical AND Gate for Small-Molecule Release
Source: J Am Chem Soc. 2023 Oct 11;145(42):23214–26. doi: 10.1021/jacs.3c07883 (PMC10603814; doi:10.1021/jacs.3c07883)
Supplement: Supplementary file 2 — ja3c07883_si_002.zip [file ja3c07883_si_002.zip]

Archive with 1 entries (1 files):
- suppdata.mat
